# Supplementary material for: New species and records of Parametriocnemus Goetghebuer from China (Diptera, Chironomidae)
Source: Zookeys. 2013 Jul 31;(320):51–62. doi: 10.3897/zookeys.320.4927 (PMC3744151; doi:10.3897/zookeys.320.4927)
Supplement: XML Treatment for Parametriocnemus brundini [file zookeys.320.4927-treatment1.xml]

<!DOCTYPE tp:taxon-treatment
  PUBLIC "-//TaxonX//DTD Taxonomic Treatment Publishing DTD v0 20100105//EN" "tax-treatment-NSO.dtd">
<tp:taxon-treatment xmlns:tp="http://www.plazi.org/taxpub"><tp:treatment-meta><mixed-citation publication-type="journal"><person-group><name><surname>Li</surname><given-names>Xing</given-names></name><name><surname>Lin</surname><given-names>Xiao-long</given-names></name><name><surname>Wang</surname><given-names>Xin-hua</given-names></name></person-group><article-title>New species and records of <italic>Parametriocnemus</italic> Goetghebuer from China (Diptera, Chironomidae)</article-title><source>Zookeys</source><day>31</day><month>7</month><year>2013</year><volume>2013</volume><issue>320</issue><fpage>51</fpage><lpage>62</lpage><pub-id pub-id-type="doi">10.3897/zookeys.320.4927</pub-id></mixed-citation></tp:treatment-meta><tp:nomenclature><tp:taxon-name>
                        <tp:taxon-name-part taxon-name-part-type="genus">Parametriocnemus</tp:taxon-name-part>
                        <tp:taxon-name-part taxon-name-part-type="species">brundini</tp:taxon-name-part>
                        <object-id xmlns:xlink="http://www.w3.org/1999/xlink" xlink:type="simple">http://species-id.net/wiki/Parametriocnemus_brundini</object-id>
                    </tp:taxon-name><tp:taxon-authority>Sinharay &amp; Chaudhuri</tp:taxon-authority><tp:nomenclature-citation-list><tp:nomenclature-citation><tp:taxon-name>Parametriocnemus brundini</tp:taxon-name><comment> Sinharay &amp; Chaudhuri, 1979: 119.</comment></tp:nomenclature-citation></tp:nomenclature-citation-list></tp:nomenclature><tp:treatment-sec sec-type="Meterial examined"><title>Meterial examined.</title><p>CHINA: Fujian Province, Daiyun Mountain, <named-content xmlns:xlink="http://www.w3.org/1999/xlink" content-type="dwc:verbatimCoordinates" xlink:type="simple">25°41'0.38"N, 118°11'23"E</named-content>, 1 male, 13.iv.2002, light trap, Z. Liu.</p></tp:treatment-sec><tp:treatment-sec sec-type="Remarks"><title>Remarks.</title><p>The species can be separated from other members of the genus by having a brown body; absence of band on mesonotum; setae on abdominal terga in transverse rows; long anal point; and a triangular inferior volsella. According to <xref ref-type="bibr" rid="B13">Sinharay and Chaudhuri (1979)</xref>, the color of the India specimen is brown. The Chinese specimen is lighter brown; other differences between specimens from China and India as in <xref ref-type="table" rid="T1">Table 1</xref>.</p><table-wrap id="T1" position="float" orientation="portrait"><label>Table 1.</label><caption><p>Difference between specimens from China and India of <italic><tp:taxon-name>Parametriocnemus brundini</tp:taxon-name></italic> Sinharay &amp; Chaudhuri, male.</p></caption><table><tbody><tr><td rowspan="1" colspan="1"><bold><italic><tp:taxon-name>Parametriocnemus brundini</tp:taxon-name></italic> Sinharay &amp; Chaudhuri</bold></td><td rowspan="1" colspan="1"><bold>Chinese specimens (n=1)</bold></td><td rowspan="1" colspan="1"><bold>India specimens (n=1)</bold></td></tr><tr><td rowspan="1" colspan="1">AR</td><td rowspan="1" colspan="1">1.03</td><td rowspan="1" colspan="1">1.06</td></tr><tr><td rowspan="1" colspan="1">Color of thorax</td><td rowspan="1" colspan="1">yellowish</td><td rowspan="1" colspan="1">brown</td></tr><tr><td rowspan="1" colspan="1">Color of abdomen</td><td rowspan="1" colspan="1">yellowish</td><td rowspan="1" colspan="1">I–IV brown, rest dark brown</td></tr><tr><td rowspan="1" colspan="1">LR<sub>1</sub></td><td rowspan="1" colspan="1">0.82</td><td rowspan="1" colspan="1">0.77</td></tr><tr><td rowspan="1" colspan="1">LR<sub>3</sub></td><td rowspan="1" colspan="1">0.62</td><td rowspan="1" colspan="1">0.44</td></tr></tbody></table></table-wrap></tp:treatment-sec><tp:treatment-sec sec-type="Distribution"><title>Distribution.</title><p>In China the species is known from the Fujian Province in the Oriental region only.</p></tp:treatment-sec><ref-list><ref id="B13"><mixed-citation xmlns:xlink="http://www.w3.org/1999/xlink" xlink:type="simple"><person-group><name name-style="western"><surname>Sinharay</surname><given-names>DC</given-names></name><name name-style="western"><surname>Chaudhuri</surname><given-names>PK</given-names></name></person-group> (<year>1979</year>) <article-title>Genus <italic>Parametriocnemus</italic> Goetghebuer from India (Diptera: Chironomidae).</article-title><source>Entomologica Scandinavica Supplement</source><volume>10</volume>: <fpage>119</fpage>-<lpage>123</lpage>.</mixed-citation></ref></ref-list></tp:taxon-treatment>
