# Supplementary material for: New species and records of Parametriocnemus Goetghebuer from China (Diptera, Chironomidae)
Source: Zookeys. 2013 Jul 31;(320):51–62. doi: 10.3897/zookeys.320.4927 (PMC3744151; doi:10.3897/zookeys.320.4927)
Supplement: XML Treatment for Parametriocnemus fortis [file zookeys.320.4927-treatment2.xml]

<!DOCTYPE tp:taxon-treatment
  PUBLIC "-//TaxonX//DTD Taxonomic Treatment Publishing DTD v0 20100105//EN" "tax-treatment-NSO.dtd">
<tp:taxon-treatment xmlns:tp="http://www.plazi.org/taxpub"><tp:treatment-meta><mixed-citation publication-type="journal"><person-group><name><surname>Li</surname><given-names>Xing</given-names></name><name><surname>Lin</surname><given-names>Xiao-long</given-names></name><name><surname>Wang</surname><given-names>Xin-hua</given-names></name></person-group><article-title>New species and records of <italic>Parametriocnemus</italic> Goetghebuer from China (Diptera, Chironomidae)</article-title><source>Zookeys</source><day>31</day><month>7</month><year>2013</year><volume>2013</volume><issue>320</issue><fpage>51</fpage><lpage>62</lpage><pub-id pub-id-type="doi">10.3897/zookeys.320.4927</pub-id></mixed-citation></tp:treatment-meta><tp:nomenclature><tp:taxon-name>
                        <tp:taxon-name-part taxon-name-part-type="genus">Parametriocnemus</tp:taxon-name-part>
                        <tp:taxon-name-part taxon-name-part-type="species">fortis</tp:taxon-name-part>
                        <object-id xmlns:xlink="http://www.w3.org/1999/xlink" xlink:type="simple">http://zoobank.org/FA0E5DF9-3AD6-430E-BB7A-2BCF02A97084</object-id>
                        <object-id xmlns:xlink="http://www.w3.org/1999/xlink" xlink:type="simple">http://species-id.net/wiki/Parametriocnemus_fortis</object-id>
                    </tp:taxon-name><tp:taxon-status xmlns:xlink="http://www.w3.org/1999/xlink" xlink:type="simple">sp. n.</tp:taxon-status><xref ref-type="fig" rid="F1">Figs 1–3</xref></tp:nomenclature><tp:treatment-sec sec-type="Material examined"><title>Material examined.</title><p>Holotype male (BDN No.007), CHINA: Tibet, Shergmla Mountain, Lulang, <named-content xmlns:xlink="http://www.w3.org/1999/xlink" content-type="dwc:verbatimCoordinates" xlink:type="simple">29°56'36"N, 94°47'57"E</named-content>, 29.ix.1997, light trap, T. Solhøy &amp; J. Skartveit.</p></tp:treatment-sec><tp:treatment-sec sec-type="Diagnostic characters"><title>Diagnostic characters.</title><p>The male differs from other members of the genus by having a long, strong anal point, twice as long as gonostylus, and a high HV.</p><!--PageBreak--></tp:treatment-sec><tp:treatment-sec sec-type="Etymology"><title>Etymology.</title><p>From Latin, adjective, <italic>fortis</italic> – meaning strong, referring to the long and strong anal point.</p></tp:treatment-sec><tp:treatment-sec sec-type="Description"><title>Description.</title><p>Male (n=1).</p><!--PageBreak--><p>Total length 3.03 mm. Wing length 2.08 mm. Total length / wing length 1.46. Wing length / length of profemur 2.59.</p><p><italic>Coloration</italic>. Head and wing light brown. Legs yellow. Thorax and abdomen blackish brown.</p><p><italic>Head</italic>. AR 0.57. Temproal setea 13, including 8 inner verticals, 2 outer verticals and 3 postobitals. Clypeus with 11 setae. Tentorium 185 µm long, 38 µm wide. Palpomeres lost.</p><p><italic>Wing</italic> (<xref ref-type="fig" rid="F1">Fig. 1</xref>). Anal lobe reduced. VR 1.06. Costal extension 75 µm long, ending above to very slightly proximal to apex of M<sub>3+4</sub>. Brachiolum with 1 seta, C extension with 5 non-marginal setae, Sc bare, R with 23 setae, R<sub>1</sub> with 16, R<sub>4+5</sub> with 37, RM with 1, M with 2, M<sub>1+2</sub> with 64, M<sub>3+4</sub> with 39, Cu with 20, Cu<sub>1</sub> with 28, Pcu with 30, and An with 22 setae. Cell m proximal to RM with 9 setae, r<sub>4+5</sub> with 162, m<sub>1+2</sub> with 176, m<sub>3+4</sub> with 125, an with 2, and cu with 23 setae. Squama with 8 setae.</p><p><italic>Thorax</italic>. Antepronotum with 1 setae. Dorsocentrals 20, acrostichals 3, prealars 6. Scutellum with 7 setae.</p><p><italic>Legs</italic>. Spur of fore tibia 43 µm long, spurs of mid tibia 20 µm and 18 µm long, of hind tibia 43 µm and 25 µm long. Width at apex of mid tibia 40 µm. Comb of 10 setae, shortest seta 30 µm long, longest seta 50 µm long. Lengths (in µm) and proportions of legs as in <xref ref-type="table" rid="T2">Table 2</xref>.</p><table-wrap id="T2" position="float" orientation="portrait"><label>Table 2.</label><caption><p>Lengths (in µm) and proportions of legs segments of <italic><tp:taxon-name>Parametriocnemus fortis</tp:taxon-name></italic> sp. n., male (n = 1).</p></caption><table><tbody><tr><th rowspan="1" colspan="1"/><th rowspan="1" colspan="1"><bold>fe</bold></th><th rowspan="1" colspan="1"><bold>ti</bold></th><th rowspan="1" colspan="1"><bold>ta<sub>1</sub></bold></th><th rowspan="1" colspan="1"><bold>ta<sub>2</sub></bold></th><th rowspan="1" colspan="1"><bold>ta<sub>3</sub></bold></th><th rowspan="1" colspan="1"><bold>ta<sub>4</sub></bold></th></tr><tr><td rowspan="1" colspan="1">p<sub>1</sub></td><td rowspan="1" colspan="1">800</td><td rowspan="1" colspan="1">920</td><td rowspan="1" colspan="1">640</td><td rowspan="1" colspan="1">–</td><td rowspan="1" colspan="1">–</td><td rowspan="1" colspan="1">–</td></tr><tr><td rowspan="1" colspan="1">p<sub>2</sub></td><td rowspan="1" colspan="1">820</td><td rowspan="1" colspan="1">810</td><td rowspan="1" colspan="1">420</td><td rowspan="1" colspan="1">185</td><td rowspan="1" colspan="1">137</td><td rowspan="1" colspan="1">93</td></tr><tr><td rowspan="1" colspan="1">p<sub>3</sub></td><td rowspan="1" colspan="1">910</td><td rowspan="1" colspan="1">990</td><td rowspan="1" colspan="1">640</td><td rowspan="1" colspan="1">300</td><td rowspan="1" colspan="1">–</td><td rowspan="1" colspan="1">–</td></tr><tr><td rowspan="1" colspan="1"/><td rowspan="1" colspan="1">ta<sub>5</sub></td><td rowspan="1" colspan="1">LR</td><td rowspan="1" colspan="1">BV</td><td rowspan="1" colspan="1">SV</td><td rowspan="1" colspan="2">BR</td></tr><tr><td rowspan="1" colspan="1">p<sub>1</sub></td><td rowspan="1" colspan="1">–</td><td rowspan="1" colspan="1">0.70</td><td rowspan="1" colspan="1">–</td><td rowspan="1" colspan="1">–</td><td rowspan="1" colspan="2">–</td></tr><tr><td rowspan="1" colspan="1">p<sub>2</sub></td><td rowspan="1" colspan="1">80</td><td rowspan="1" colspan="1">0.52</td><td rowspan="1" colspan="1">4.16</td><td rowspan="1" colspan="1">–</td><td rowspan="1" colspan="2">3.22</td></tr><tr><td rowspan="1" colspan="1">p<sub>3</sub></td><td rowspan="1" colspan="1">–</td><td rowspan="1" colspan="1">0.65</td><td rowspan="1" colspan="1">–</td><td rowspan="1" colspan="1">–</td><td rowspan="1" colspan="2">–</td></tr></tbody></table></table-wrap><p><italic>Hypopygium</italic> (<xref ref-type="fig" rid="F1">Figs 2–3</xref>). Anal point strong, 143 µm long, 88 µm wide at base. Tergite IX including anal point with 5 setae. Laterosternite IX with 4 setae. Pallapodeme 43 µm long, trasverse sternapodeme 60 µm long. Gonocoxite 163 µm long, interifor volsella triangular. Gonostylus 71 µm long, megaseta 14 µm long. HR 2.31, HV 4.30.</p><fig id="F1" position="float" orientation="portrait"><label>Figures 1–3.</label><caption><p><italic><tp:taxon-name>Parametriocnemus fortis</tp:taxon-name></italic> sp. n., male. <bold>1</bold> wing <bold>2</bold> hypopygium(dorsal view) <bold>3</bold> hypopygium (ventral view).</p></caption><graphic xmlns:xlink="http://www.w3.org/1999/xlink" xlink:href="ZooKeys-320-051-g001.jpg" position="float" orientation="portrait" xlink:type="simple"/></fig></tp:treatment-sec><tp:treatment-sec sec-type="Remarks"><title>Remarks.</title><p>The species is similar to <italic><tp:taxon-name>Parametriocnemus stylatus</tp:taxon-name></italic> (Kieffer) in the structure of the hypopgium, but can be distinguished by having much stronger anal point.</p></tp:treatment-sec><tp:treatment-sec sec-type="Distribution"><title>Distribution.</title><p>The specimen was collected in Tibet in Palaearctic China.</p></tp:treatment-sec></tp:taxon-treatment>
