# Supplementary material for: New species and records of Parametriocnemus Goetghebuer from China (Diptera, Chironomidae)
Source: Zookeys. 2013 Jul 31;(320):51–62. doi: 10.3897/zookeys.320.4927 (PMC3744151; doi:10.3897/zookeys.320.4927)
Supplement: XML Treatment for Parametriocnemus lundbeckii [file zookeys.320.4927-treatment3.xml]

<!DOCTYPE tp:taxon-treatment
  PUBLIC "-//TaxonX//DTD Taxonomic Treatment Publishing DTD v0 20100105//EN" "tax-treatment-NSO.dtd">
<tp:taxon-treatment xmlns:tp="http://www.plazi.org/taxpub"><tp:treatment-meta><mixed-citation publication-type="journal"><person-group><name><surname>Li</surname><given-names>Xing</given-names></name><name><surname>Lin</surname><given-names>Xiao-long</given-names></name><name><surname>Wang</surname><given-names>Xin-hua</given-names></name></person-group><article-title>New species and records of <italic>Parametriocnemus</italic> Goetghebuer from China (Diptera, Chironomidae)</article-title><source>Zookeys</source><day>31</day><month>7</month><year>2013</year><volume>2013</volume><issue>320</issue><fpage>51</fpage><lpage>62</lpage><pub-id pub-id-type="doi">10.3897/zookeys.320.4927</pub-id></mixed-citation></tp:treatment-meta><tp:nomenclature><tp:taxon-name>
                        <tp:taxon-name-part taxon-name-part-type="genus">Parametriocnemus</tp:taxon-name-part>
                        <tp:taxon-name-part taxon-name-part-type="species">lundbeckii</tp:taxon-name-part>
                        <object-id xmlns:xlink="http://www.w3.org/1999/xlink" xlink:type="simple">http://species-id.net/wiki/Parametriocnemus_lundbeckii</object-id>
                    </tp:taxon-name><tp:taxon-authority>(Johannsen)</tp:taxon-authority><tp:nomenclature-citation-list><tp:nomenclature-citation><tp:taxon-name>Metriocnemus lundbeckii</tp:taxon-name><comment> Johannsen, 1905: 302.</comment></tp:nomenclature-citation><tp:nomenclature-citation><tp:taxon-name>Parametriocnemus lundbeckii</tp:taxon-name><comment> (Johannsen); <xref ref-type="bibr" rid="B14">Sublette (1967: 5379)</xref>; <xref ref-type="bibr" rid="B11">Sæther (1969: 115)</xref>.</comment></tp:nomenclature-citation></tp:nomenclature-citation-list></tp:nomenclature><tp:treatment-sec sec-type="Material examined"><title>Material examined.</title><p>CHINA: Zhejiang Province, Tianmu Mountain, <named-content xmlns:xlink="http://www.w3.org/1999/xlink" content-type="dwc:verbatimCoordinates" xlink:type="simple">30°18'44"N, 119°26'35"E</named-content>, 7 males, 12.xi.1998, light trap, H. Zhou.</p></tp:treatment-sec><tp:treatment-sec sec-type="Remarks"><title>Remarks.</title><p>The species differs from other members of the genus by having a triangular, broad inferior volsella with bluntly rounded corner. The species is very similar to <italic><tp:taxon-name>Parametriocnemus stylatus</tp:taxon-name></italic> (Kieffer), but differs in the shape of the inferior volsella, and the preapical projection of the gonostylus is much smaller and pointed than that in <italic><tp:taxon-name>Parametriocnemus lundbeckii</tp:taxon-name></italic> (<xref ref-type="bibr" rid="B2">Brundin 1956</xref>). According to <xref ref-type="bibr" rid="B11">Sæther (1969)</xref>, the immature stages seem to be inseparable, and as <italic><tp:taxon-name>Parametriocnemus stylatus</tp:taxon-name></italic> is known to be very variable (see <xref ref-type="bibr" rid="B15">Thienemann 1937</xref>) it might be a synonym of <italic><tp:taxon-name>Parametriocnemus lunbdbeckii</tp:taxon-name></italic>.</p></tp:treatment-sec><tp:treatment-sec sec-type="Distribution"><title>Distribution.</title><p>The species has been recorded from the Oriental, Neotropical and Nearctic Regions, and occurs in both of Oriental and Palaearctic China.</p><!--PageBreak--></tp:treatment-sec><ref-list><ref id="B14"><mixed-citation xmlns:xlink="http://www.w3.org/1999/xlink" xlink:type="simple"><person-group><name name-style="western"><surname>Sublette</surname><given-names>JE</given-names></name></person-group> (<year>1967</year>) <article-title>Type specimens of Chironomidae (Diptera) in the Cornell University Collection.</article-title><source>Journal of the Kansas Entomological Society</source><volume>40</volume>: <fpage>477</fpage>-<lpage>564</lpage>.</mixed-citation></ref><ref id="B11"><mixed-citation xmlns:xlink="http://www.w3.org/1999/xlink" xlink:type="simple"><person-group><name name-style="western"><surname>Sæther</surname><given-names>OA</given-names></name></person-group> (<year>1969</year>) <article-title>Some Nearctic Podonominae, Diamesinae, and Orthocladiinae (Diptera: Chironomidae).</article-title><source>Bulletin of the Fisheries Research Board of Canada</source><volume>170</volume>: <fpage>1</fpage>-<lpage>154</lpage>.</mixed-citation></ref><ref id="B2"><mixed-citation xmlns:xlink="http://www.w3.org/1999/xlink" xlink:type="simple"><person-group><name name-style="western"><surname>Brundin</surname><given-names>L</given-names></name></person-group> (<year>1956</year>) <article-title>Zur Systematik der Orthocladiinae (Dipt. Chironomidae).</article-title><source>Reports from the Institute of Freshwater Research, Drottningholm</source><volume>37</volume>: <fpage>5</fpage>-<lpage>185</lpage>.</mixed-citation></ref><ref id="B15"><mixed-citation xmlns:xlink="http://www.w3.org/1999/xlink" xlink:type="simple"><person-group><name name-style="western"><surname>Thienemann</surname><given-names>A</given-names></name></person-group> (<year>1937</year>) <article-title>Chironomiden-Metamorphosen (Diptera). XV.</article-title><source>Mitteilungen Entomologischen Gesellschaft zu Halle</source><volume>15</volume>: <fpage>22</fpage>-<lpage>36</lpage>.</mixed-citation></ref></ref-list></tp:taxon-treatment>
