# Supplementary material for: New species and records of Parametriocnemus Goetghebuer from China (Diptera, Chironomidae)
Source: Zookeys. 2013 Jul 31;(320):51–62. doi: 10.3897/zookeys.320.4927 (PMC3744151; doi:10.3897/zookeys.320.4927)
Supplement: XML Treatment for Parametriocnemus ornaticornis [file zookeys.320.4927-treatment4.xml]

<!DOCTYPE tp:taxon-treatment
  PUBLIC "-//TaxonX//DTD Taxonomic Treatment Publishing DTD v0 20100105//EN" "tax-treatment-NSO.dtd">
<tp:taxon-treatment xmlns:tp="http://www.plazi.org/taxpub"><tp:treatment-meta><mixed-citation publication-type="journal"><person-group><name><surname>Li</surname><given-names>Xing</given-names></name><name><surname>Lin</surname><given-names>Xiao-long</given-names></name><name><surname>Wang</surname><given-names>Xin-hua</given-names></name></person-group><article-title>New species and records of <italic>Parametriocnemus</italic> Goetghebuer from China (Diptera, Chironomidae)</article-title><source>Zookeys</source><day>31</day><month>7</month><year>2013</year><volume>2013</volume><issue>320</issue><fpage>51</fpage><lpage>62</lpage><pub-id pub-id-type="doi">10.3897/zookeys.320.4927</pub-id></mixed-citation></tp:treatment-meta><tp:nomenclature><tp:taxon-name>
                        <tp:taxon-name-part taxon-name-part-type="genus">Parametriocnemus</tp:taxon-name-part>
                        <tp:taxon-name-part taxon-name-part-type="species">ornaticornis</tp:taxon-name-part>
                        <object-id xmlns:xlink="http://www.w3.org/1999/xlink" xlink:type="simple">http://species-id.net/wiki/Parametriocnemus_ornaticornis</object-id>
                    </tp:taxon-name><tp:taxon-authority>(Kieffer)</tp:taxon-authority><tp:nomenclature-citation-list><tp:nomenclature-citation><tp:taxon-name>Metriocnumus ornaticornis</tp:taxon-name><comment> Kieffer, 1917: 225.</comment></tp:nomenclature-citation><tp:nomenclature-citation><tp:taxon-name>Parametriocnemus ornaticornis</tp:taxon-name><comment> (Kieffer); <xref ref-type="bibr" rid="B4">Freeman (1961: 660)</xref>; <xref ref-type="bibr" rid="B6">Hazra et al. (2002: 45)</xref>.</comment></tp:nomenclature-citation></tp:nomenclature-citation-list></tp:nomenclature><tp:treatment-sec sec-type="Meterial examined"><title>Meterial examined.</title><p>CHINA: Fujian Province, Daiyun Mountain, <named-content xmlns:xlink="http://www.w3.org/1999/xlink" content-type="dwc:verbatimCoordinates" xlink:type="simple">25°41'0.38"N, 118°11'23"E</named-content>, 2 males, 13.ix.2002, light trap, Z. Liu. Yunnan Procince, Eryuan County, Meiyou River, <named-content xmlns:xlink="http://www.w3.org/1999/xlink" content-type="dwc:verbatimCoordinates" xlink:type="simple">26°6'40"N, 99°57'3"E</named-content>, 1 male, 24.v.1996, light trap, C. Zhou. Henan Province, Luanchuan County, Lonyuwan National Forest Park, <named-content xmlns:xlink="http://www.w3.org/1999/xlink" content-type="dwc:verbatimCoordinates" xlink:type="simple">33°46'41"N, 111°37'45"E</named-content>, 1 male, 10.vii.1996, J. Li. Hunan Province, Yanling county, Taoyuan Hole, <named-content xmlns:xlink="http://www.w3.org/1999/xlink" content-type="dwc:verbatimCoordinates" xlink:type="simple">26°25'21"N, 113°40'9"E</named-content>, 1 male, 16.vii.2004, light trap, C. Yan.</p></tp:treatment-sec><tp:treatment-sec sec-type="Remarks"><title>Remarks.</title><p>The species can be separated from other members of the genus by having a comparatively low AR (0.31–0.46), macrotrichiae forming streaks in the apical half of the wing, squama with 4–5 setae, and anal point with bare apex and 3–4 setae on each side. The species was described from Australia by <xref ref-type="bibr" rid="B8">Kieffer (1917)</xref> as a member of <italic><tp:taxon-name>Metriocnemus</tp:taxon-name></italic> van der Wulp, and was transferred to <italic><tp:taxon-name>Parametriocnemus</tp:taxon-name></italic> Goetghebuer by <xref ref-type="bibr" rid="B4">Freeman (1961)</xref>. The specimens from China are in accordance with the original description, but have a lower LR and AR than specimens from India. The differences between specimens from China and India are listed in <xref ref-type="table" rid="T3">Table 3</xref>.</p><table-wrap id="T3" position="float" orientation="portrait"><label>Table 3.</label><caption><p>Difference between specimens from China and India of <italic><tp:taxon-name>Parametriocnemus ornaticornis</tp:taxon-name></italic> (Kieffer), male.</p></caption><table><tbody><tr><td rowspan="1" colspan="1"><bold><italic><tp:taxon-name>Parametriocnemus ornaticornis</tp:taxon-name></italic> (Kieffer)</bold></td><td rowspan="1" colspan="1"><bold>Chinese specimens (n=5)</bold></td><td rowspan="1" colspan="1"><bold>India specimens (n=4)</bold></td></tr><tr><td rowspan="1" colspan="1">AR</td><td rowspan="1" colspan="1">0.31–0.46</td><td rowspan="1" colspan="1">0.41–0.46</td></tr><tr><td rowspan="1" colspan="1">TL</td><td rowspan="1" colspan="1">1.44–2.42</td><td rowspan="1" colspan="1">2.25–2.52</td></tr><tr><td rowspan="1" colspan="1">TL/WL</td><td rowspan="1" colspan="1">1.04–1.75</td><td rowspan="1" colspan="1">1.77–1.88</td></tr><tr><td rowspan="1" colspan="1">LR<sub>1</sub></td><td rowspan="1" colspan="1">0.69–0.83</td><td rowspan="1" colspan="1">0.81–0.82</td></tr><tr><td rowspan="1" colspan="1">LR<sub>2</sub></td><td rowspan="1" colspan="1">0.49–0.55</td><td rowspan="1" colspan="1">0.55–0.56</td></tr><tr><td rowspan="1" colspan="1">LR<sub>3</sub></td><td rowspan="1" colspan="1">0.58–0.63</td><td rowspan="1" colspan="1">0.60–0.63</td></tr><tr><td rowspan="1" colspan="1">SV<sub>1</sub></td><td rowspan="1" colspan="1">2.03–2.74</td><td rowspan="1" colspan="1">3.08–3.14</td></tr><tr><td rowspan="1" colspan="1">SV<sub>2</sub></td><td rowspan="1" colspan="1">3.93–4.42</td><td rowspan="1" colspan="1">5.09–5.13</td></tr><tr><td rowspan="1" colspan="1">SV<sub>3</sub></td><td rowspan="1" colspan="1">3.06–3.39</td><td rowspan="1" colspan="1">4.00–4.11</td></tr><tr><td rowspan="1" colspan="1">BR<sub>1</sub></td><td rowspan="1" colspan="1">0.77–2.13</td><td rowspan="1" colspan="1">2.20–2.25</td></tr><tr><td rowspan="1" colspan="1">BR<sub>2</sub></td><td rowspan="1" colspan="1">2.00–2.75</td><td rowspan="1" colspan="1">2.40–4.00</td></tr><tr><td rowspan="1" colspan="1">BR<sub>3</sub></td><td rowspan="1" colspan="1">2.63–3.56</td><td rowspan="1" colspan="1">3.00–3.83</td></tr></tbody></table></table-wrap></tp:treatment-sec><tp:treatment-sec sec-type="Distribution"><title>Distribution.</title><p>The species has been recorded from Australia (<xref ref-type="bibr" rid="B8">Kieffer 1917</xref>) and India (<xref ref-type="bibr" rid="B6">Hazra et al. 2002</xref>). It occurs in both Oriental and Palaearctic China.</p></tp:treatment-sec><ref-list><ref id="B4"><mixed-citation xmlns:xlink="http://www.w3.org/1999/xlink" xlink:type="simple"><person-group><name name-style="western"><surname>Freeman</surname><given-names>P</given-names></name></person-group> (<year>1961</year>) <article-title>The Chironomidae (Diptera) of Australia.</article-title><source>Australian Journal of Zoology</source><volume>9</volume>: <fpage>611</fpage>–<lpage>737</lpage>. doi: <ext-link ext-link-type="uri" xlink:href="http://dx.doi.org/10.1071/ZO9610611" xlink:type="simple">10.1071/ZO9610611</ext-link></mixed-citation></ref><ref id="B6"><mixed-citation xmlns:xlink="http://www.w3.org/1999/xlink" xlink:type="simple"><person-group><name name-style="western"><surname>Hazra</surname><given-names>N</given-names></name><name name-style="western"><surname>Saha</surname><given-names>GK</given-names></name><name name-style="western"><surname>Chaudhuri</surname><given-names>PK</given-names></name></person-group> (<year>2002</year>) <article-title>Records of Orthoclad species from the Darjeeling-Sikkim Himalayas of India (Diptera: Chironomidae), with notes on their ecology.</article-title><source>Hydrobiologia</source><volume>474</volume>: <fpage>41</fpage>-<lpage>55</lpage>. doi: <ext-link ext-link-type="uri" xlink:href="http://dx.doi.org/10.1023/A:1016511702944" xlink:type="simple">10.1023/A:1016511702944</ext-link></mixed-citation></ref><ref id="B8"><mixed-citation xmlns:xlink="http://www.w3.org/1999/xlink" xlink:type="simple"><person-group><name name-style="western"><surname>Kieffer</surname><given-names>JJ</given-names></name></person-group> (<year>1917</year>) <article-title>Chironomides d’Australie conservés au Musée National Hongrois de Budapest.</article-title><source>Annales Historico-Naturales Musei Nationalis Hungarici</source><volume>15</volume>: <fpage>175</fpage>-<lpage>228</lpage>.</mixed-citation></ref></ref-list></tp:taxon-treatment>
