# Supplementary material for: New species and records of Parametriocnemus Goetghebuer from China (Diptera, Chironomidae)
Source: Zookeys. 2013 Jul 31;(320):51–62. doi: 10.3897/zookeys.320.4927 (PMC3744151; doi:10.3897/zookeys.320.4927)
Supplement: XML Treatment for Parametriocnemus scotti [file zookeys.320.4927-treatment5.xml]

<!DOCTYPE tp:taxon-treatment
  PUBLIC "-//TaxonX//DTD Taxonomic Treatment Publishing DTD v0 20100105//EN" "tax-treatment-NSO.dtd">
<tp:taxon-treatment xmlns:tp="http://www.plazi.org/taxpub"><tp:treatment-meta><mixed-citation publication-type="journal"><person-group><name><surname>Li</surname><given-names>Xing</given-names></name><name><surname>Lin</surname><given-names>Xiao-long</given-names></name><name><surname>Wang</surname><given-names>Xin-hua</given-names></name></person-group><article-title>New species and records of <italic>Parametriocnemus</italic> Goetghebuer from China (Diptera, Chironomidae)</article-title><source>Zookeys</source><day>31</day><month>7</month><year>2013</year><volume>2013</volume><issue>320</issue><fpage>51</fpage><lpage>62</lpage><pub-id pub-id-type="doi">10.3897/zookeys.320.4927</pub-id></mixed-citation></tp:treatment-meta><tp:nomenclature><tp:taxon-name>
                        <tp:taxon-name-part taxon-name-part-type="genus">Parametriocnemus</tp:taxon-name-part>
                        <tp:taxon-name-part taxon-name-part-type="species">scotti</tp:taxon-name-part>
                        <object-id xmlns:xlink="http://www.w3.org/1999/xlink" xlink:type="simple">http://species-id.net/wiki/Parametriocnemus_scotti</object-id>
                    </tp:taxon-name><tp:taxon-authority>(Freeman)</tp:taxon-authority><tp:nomenclature-citation-list><tp:nomenclature-citation><tp:taxon-name>Metriocnemus scotti</tp:taxon-name><comment> Freeman, 1953: 129.</comment></tp:nomenclature-citation><tp:nomenclature-citation><tp:taxon-name>Parametriocnemus scotti</tp:taxon-name><comment> (Freeman); <xref ref-type="bibr" rid="B10">Lehmann (1979: 42)</xref>.</comment></tp:nomenclature-citation></tp:nomenclature-citation-list></tp:nomenclature><tp:treatment-sec sec-type="Material examined"><title>Material examined.</title><p>Ningxia Hui Autonomous Region, Liupan Mountain, <named-content xmlns:xlink="http://www.w3.org/1999/xlink" content-type="dwc:verbatimCoordinates" xlink:type="simple">35°47'22"N, 106°17'36"E</named-content>, 1 male, 9.viii.1987, light trap, X. Wang. Zhejiang Province, Taizhou City, <!--PageBreak-->Xianju County, Shenxianju Mountain, <named-content xmlns:xlink="http://www.w3.org/1999/xlink" content-type="dwc:verbatimCoordinates" xlink:type="simple">28°42'17"N, 120°36'38"E</named-content>, 1 male, 14.iv.2011, sweep net, X. Lin.</p></tp:treatment-sec><tp:treatment-sec sec-type="Remarks"><title>Remarks.</title><p>The species can be separated from other members of the genus by having a short anal point with bare, rounded apex; triangular inferior volsella, and clavate antenna with numerous curved bristles apically. The species is similar to <italic><tp:taxon-name>Parametriocnemus brundini</tp:taxon-name></italic> Sinharay et Chaudhuri in the structure of the hypopgium; it has a short anal point with bare apex, while that in <italic><tp:taxon-name>Parametriocnemus brundini</tp:taxon-name></italic> is longer. The species was redescribed and figured by <xref ref-type="bibr" rid="B10">Lehmann (1979, figs 124–125)</xref>. However, no data for the legs was given; lengths (in µm) and proportions of the legs of the Chinese specimens are therefore given in <xref ref-type="table" rid="T4">Table 4</xref>.</p><table-wrap id="T4" position="float" orientation="portrait"><label>Table 4.</label><caption><p>Lengths (in µm) and proportions of legs segments of Chinese specimens of <italic><tp:taxon-name>Parametriocnemus scotti</tp:taxon-name></italic> (Freeman), male (n=2).</p></caption><table><tbody><tr><th rowspan="1" colspan="1"/><th rowspan="1" colspan="1"><bold>fe</bold></th><th rowspan="1" colspan="1"><bold>ti</bold></th><th rowspan="1" colspan="1"><bold>ta<sub>1</sub></bold></th><th rowspan="1" colspan="1"><bold>ta<sub>2</sub></bold></th><th rowspan="1" colspan="1"><bold>ta<sub>3</sub></bold></th><th rowspan="1" colspan="1">ta<sub>4</sub></th></tr><tr><td rowspan="1" colspan="1">p<sub>1</sub></td><td rowspan="1" colspan="1">610–680</td><td rowspan="1" colspan="1">690–700</td><td rowspan="1" colspan="1">500–560</td><td rowspan="1" colspan="1">215–300</td><td rowspan="1" colspan="1">194–218</td><td rowspan="1" colspan="1">138–141</td></tr><tr><td rowspan="1" colspan="1">p<sub>2</sub></td><td rowspan="1" colspan="1">590–700</td><td rowspan="1" colspan="1">560–750</td><td rowspan="1" colspan="1">282–490</td><td rowspan="1" colspan="1">132–245</td><td rowspan="1" colspan="1">97–193</td><td rowspan="1" colspan="1">62–105</td></tr><tr><td rowspan="1" colspan="1">p<sub>3</sub></td><td rowspan="1" colspan="1">660–720</td><td rowspan="1" colspan="1">720–740</td><td rowspan="1" colspan="1">430–480</td><td rowspan="1" colspan="1">194–248</td><td rowspan="1" colspan="1">150–178</td><td rowspan="1" colspan="1">88–105</td></tr><tr><td rowspan="1" colspan="1"/><td rowspan="1" colspan="1">ta<sub>5</sub></td><td rowspan="1" colspan="1">LR</td><td rowspan="1" colspan="1">BV</td><td rowspan="1" colspan="1">SV</td><td rowspan="1" colspan="2">BR</td></tr><tr><td rowspan="1" colspan="1">p<sub>1</sub></td><td rowspan="1" colspan="1">98–128</td><td rowspan="1" colspan="1">0.71–0.81</td><td rowspan="1" colspan="1">2.47–2.64</td><td rowspan="1" colspan="1">2.45–2.62</td><td rowspan="1" colspan="2">1.10–2.75</td></tr><tr><td rowspan="1" colspan="1">p<sub>2</sub></td><td rowspan="1" colspan="1">58–93</td><td rowspan="1" colspan="1">0.50–0.65</td><td rowspan="1" colspan="1">3.06–3.50</td><td rowspan="1" colspan="1">2.96–4.08</td><td rowspan="1" colspan="2">2.20–3.0</td></tr><tr><td rowspan="1" colspan="1">p<sub>3</sub></td><td rowspan="1" colspan="1">40–78</td><td rowspan="1" colspan="1">0.60–0.65</td><td rowspan="1" colspan="1">3.19–3.84</td><td rowspan="1" colspan="1">3.05–3.21</td><td rowspan="1" colspan="2">2.67–6.13</td></tr></tbody></table></table-wrap></tp:treatment-sec><tp:treatment-sec sec-type="Distrubution"><title>Distrubution.</title><p>The species has been recorded from Ethiopia (Abyssinia), Kenya, Uganda and Zimbabwe (Rhodesia) in the Afrotropical Region (<xref ref-type="bibr" rid="B10">Lehmann 1979</xref>), and it occurs in both Oriental and Palaearctic China.</p></tp:treatment-sec><ref-list><ref id="B10"><mixed-citation xmlns:xlink="http://www.w3.org/1999/xlink" xlink:type="simple"><person-group><name name-style="western"><surname>Lehmann</surname><given-names>J</given-names></name></person-group> (<year>1979</year>) <article-title>Chironomidae (Diptera) aus Fließgewässern Zentralafrikas (Systematik, Ökologie, Verbreitung und Produktionsbiologie). I. Teil: Kivu-Gebiet, Ostzaire.</article-title><source>Spixiana Supplement</source><volume>3</volume>: <fpage>1</fpage>-<lpage>144</lpage>.</mixed-citation></ref></ref-list></tp:taxon-treatment>
