# Supplementary material for: New species and records of Parametriocnemus Goetghebuer from China (Diptera, Chironomidae)
Source: Zookeys. 2013 Jul 31;(320):51–62. doi: 10.3897/zookeys.320.4927 (PMC3744151; doi:10.3897/zookeys.320.4927)
Supplement: XML Treatment for Parametriocnemus stylatus [file zookeys.320.4927-treatment6.xml]

<!DOCTYPE tp:taxon-treatment
  PUBLIC "-//TaxonX//DTD Taxonomic Treatment Publishing DTD v0 20100105//EN" "tax-treatment-NSO.dtd">
<tp:taxon-treatment xmlns:tp="http://www.plazi.org/taxpub"><tp:treatment-meta><mixed-citation publication-type="journal"><person-group><name><surname>Li</surname><given-names>Xing</given-names></name><name><surname>Lin</surname><given-names>Xiao-long</given-names></name><name><surname>Wang</surname><given-names>Xin-hua</given-names></name></person-group><article-title>New species and records of <italic>Parametriocnemus</italic> Goetghebuer from China (Diptera, Chironomidae)</article-title><source>Zookeys</source><day>31</day><month>7</month><year>2013</year><volume>2013</volume><issue>320</issue><fpage>51</fpage><lpage>62</lpage><pub-id pub-id-type="doi">10.3897/zookeys.320.4927</pub-id></mixed-citation></tp:treatment-meta><tp:nomenclature><tp:taxon-name>
                        <tp:taxon-name-part taxon-name-part-type="genus">Parametriocnemus</tp:taxon-name-part>
                        <tp:taxon-name-part taxon-name-part-type="species">stylatus</tp:taxon-name-part>
                        <object-id xmlns:xlink="http://www.w3.org/1999/xlink" xlink:type="simple">http://species-id.net/wiki/Parametriocnemus_stylatus</object-id>
                    </tp:taxon-name><tp:taxon-authority>(Kieffer)</tp:taxon-authority><xref ref-type="fig" rid="F2">Figs 4–6</xref><tp:nomenclature-citation-list><tp:nomenclature-citation><tp:taxon-name>Metriocnemus stylatus</tp:taxon-name><comment> Kieffer, 1924: 97.</comment></tp:nomenclature-citation><tp:nomenclature-citation><tp:taxon-name>Parametriocnemus stylatus</tp:taxon-name><comment> (Kieffer); <xref ref-type="bibr" rid="B16">Wang (2000: 638)</xref>.</comment></tp:nomenclature-citation></tp:nomenclature-citation-list></tp:nomenclature><tp:treatment-sec sec-type="Meterial examined"><title>Meterial examined.</title><p>CHINA: Fujian Province, Wuyi Mountain, <named-content xmlns:xlink="http://www.w3.org/1999/xlink" content-type="dwc:verbatimCoordinates" xlink:type="simple">27°43'46"N, 118°1'52"E</named-content>, 1 male, 24.iv.2002, light trap, W. Bu. Fujian Province, Wuyi Mountain, <named-content xmlns:xlink="http://www.w3.org/1999/xlink" content-type="dwc:verbatimCoordinates" xlink:type="simple">27°43'46"N, 118°1'52"E</named-content>, 1 female, 30.viii.1993, light trap, X. Wang. Fujian Province, Shanghang Country, Buyun Mountain, Shiyankeng, <named-content xmlns:xlink="http://www.w3.org/1999/xlink" content-type="dwc:verbatimCoordinates" xlink:type="simple">25°15'59"N, 116°51'50"E</named-content>, 1 male, 6.v.1993, light trap, X. Wang. Beijing City, Huairong District, 40°19'15"N, <!--PageBreak-->116°37'59"E, 2 males, 15.x.1994, light trap, X. Wang. Henan Province, Luanchuan County, Longyuwan National Forest Park, <named-content xmlns:xlink="http://www.w3.org/1999/xlink" content-type="dwc:verbatimCoordinates" xlink:type="simple">33°46'41"N, 111°37'45"E</named-content>, 1 male, 10.vii.1996, light trap, J. Li. Sichuan Province, Yaan City, Yajiang River, Sandaoqiao <!--PageBreak-->Town, <named-content xmlns:xlink="http://www.w3.org/1999/xlink" content-type="dwc:verbatimCoordinates" xlink:type="simple">29°53'48"N, 103°10'19"E</named-content>, 1 male, 9.vi.1996, light trap, X. Wang. Sichuang Province, Yanan City, Yajiang County, <named-content xmlns:xlink="http://www.w3.org/1999/xlink" content-type="dwc:verbatimCoordinates" xlink:type="simple">29°53'48"N, 103°10'19"E</named-content>, 1 female, 14.vi.1996, light trap, X. Wang. Shannxi Province, Zhouzhi County, Banfangzi Town, <named-content xmlns:xlink="http://www.w3.org/1999/xlink" content-type="dwc:verbatimCoordinates" xlink:type="simple">34°9'47"N, 108°13'19"E</named-content>, 1 male, 7.viii.1994, light trap. X. Wang. Zhejiang Province, Tianmu Mountain, <named-content xmlns:xlink="http://www.w3.org/1999/xlink" content-type="dwc:verbatimCoordinates" xlink:type="simple">30°18'44"N, 119°26'35"E</named-content>, 2 males, 12.xi.1998, light trap. X. Wang. Yunnan Province, Eryuan County, Niujie Town, Futian Village, Meigong Stream, <named-content xmlns:xlink="http://www.w3.org/1999/xlink" content-type="dwc:verbatimCoordinates" xlink:type="simple">26°6'40"N, 99°57'3"E</named-content>, 5 males, 24.v.1996, light trap, C. Zhou. Guizhou Province, Daozhen County, Dasha River, <named-content xmlns:xlink="http://www.w3.org/1999/xlink" content-type="dwc:verbatimCoordinates" xlink:type="simple">26°38'19"N, 108°3'41"E</named-content>, 3 larvae, 23.v.2004, leg, H. Tang.</p></tp:treatment-sec><tp:treatment-sec sec-type="Remarks"><title>Remarks.</title><p>The male differs from other members of the genus by having AR 0.79–1.09, wing membrane with numerous setae, a rather slender gonostylus without projection, robust anal point, and gonocoxite with a broad, subrectangular inferior volsella.</p><p>According to <xref ref-type="bibr" rid="B16">Wang (2000)</xref>, five females of this species were collected in the Yunnan Province. After re-examing the specimens, we found that all five specimens apparently are intersexes. One of these intersexes has a 10 segmented antenna, two have a 6 and two a 5 segmented antenna. They are morphologically similar to males, but differ from all species of <italic><tp:taxon-name>Parametricnemus</tp:taxon-name></italic> in structure of the male hypopygium and the female-like antenna, reduced number of setae on the antennal flagellum, and low antennal ratio (<xref ref-type="fig" rid="F2">Figs 4–6</xref>). None of the males from the other localities appear to be intersexes.</p><fig id="F2" position="float" orientation="portrait"><label>Figures 4–6.</label><caption><p><italic><tp:taxon-name>Parametriocnemus stylatus</tp:taxon-name></italic> (Kieffer), intersex. <bold>4</bold> antenna, five segmented <bold>5</bold> antenna, six segmented; <bold>6</bold> antenna, ten segmented.</p></caption><graphic xmlns:xlink="http://www.w3.org/1999/xlink" xlink:href="ZooKeys-320-051-g002.jpg" position="float" orientation="portrait" xlink:type="simple"/></fig></tp:treatment-sec><tp:treatment-sec sec-type="Distribution"><title>Distribution.</title><p>The species has been recorded from the Palaearctic and Nearctic Regions and occurs in both Oriental and Palaearctic China.</p></tp:treatment-sec><ref-list><ref id="B16"><mixed-citation xmlns:xlink="http://www.w3.org/1999/xlink" xlink:type="simple"><person-group><name name-style="western"><surname>Wang</surname><given-names>X</given-names></name></person-group> (<year>2000</year>) <article-title>A revised checklist of Chironomidae from China (Diptera).</article-title> In: <person-group><name name-style="western"><surname>Hoffrichter</surname><given-names>O</given-names></name></person-group> (<role>Ed</role>). <issue-title>Late 20th Century Research on Chironomidae.</issue-title><source>An sAnthology from the 13th International Symposium on Chironomidae. Shaker Verlag, Aachen</source>: <fpage>629</fpage>-<lpage>652</lpage>.</mixed-citation></ref></ref-list></tp:taxon-treatment>
