# Supplementary material for: New species and records of Parametriocnemus Goetghebuer from China (Diptera, Chironomidae)
Source: Zookeys. 2013 Jul 31;(320):51–62. doi: 10.3897/zookeys.320.4927 (PMC3744151; doi:10.3897/zookeys.320.4927)
Supplement: XML Treatment for Parametriocnemus vittatus [file zookeys.320.4927-treatment7.xml]

<!DOCTYPE tp:taxon-treatment
  PUBLIC "-//TaxonX//DTD Taxonomic Treatment Publishing DTD v0 20100105//EN" "tax-treatment-NSO.dtd">
<tp:taxon-treatment xmlns:tp="http://www.plazi.org/taxpub"><tp:treatment-meta><mixed-citation publication-type="journal"><person-group><name><surname>Li</surname><given-names>Xing</given-names></name><name><surname>Lin</surname><given-names>Xiao-long</given-names></name><name><surname>Wang</surname><given-names>Xin-hua</given-names></name></person-group><article-title>New species and records of <italic>Parametriocnemus</italic> Goetghebuer from China (Diptera, Chironomidae)</article-title><source>Zookeys</source><day>31</day><month>7</month><year>2013</year><volume>2013</volume><issue>320</issue><fpage>51</fpage><lpage>62</lpage><pub-id pub-id-type="doi">10.3897/zookeys.320.4927</pub-id></mixed-citation></tp:treatment-meta><tp:nomenclature><tp:taxon-name>
                        <tp:taxon-name-part taxon-name-part-type="genus">Parametriocnemus</tp:taxon-name-part>
                        <tp:taxon-name-part taxon-name-part-type="species">vittatus</tp:taxon-name-part>
                        <object-id xmlns:xlink="http://www.w3.org/1999/xlink" xlink:type="simple">http://zoobank.org/01BC3723-E3F3-4C4F-8711-DA3897875EBC</object-id>
                        <object-id xmlns:xlink="http://www.w3.org/1999/xlink" xlink:type="simple">http://species-id.net/wiki/Parametriocnemus_vittatus</object-id>
                    </tp:taxon-name><tp:taxon-status xmlns:xlink="http://www.w3.org/1999/xlink" xlink:type="simple">sp. n.</tp:taxon-status><xref ref-type="fig" rid="F3">Figs 7–11</xref></tp:nomenclature><tp:treatment-sec sec-type="Type material"><title>Type material.</title><p>Holotype male (BDN No.11836), CHINA: Sichuan Province, Shimian County, Sala River, <named-content xmlns:xlink="http://www.w3.org/1999/xlink" content-type="dwc:verbatimCoordinates" xlink:type="simple">29°13'40"N, 102°21'34"E</named-content>, 16.vi.1996, sweep net, X. Wang.</p></tp:treatment-sec><tp:treatment-sec sec-type="Diagnostic characters"><title>Diagnostic characters.</title><p>The male differs from other members of the genus by having a low AR, and tergites II–III with brown vita, tergites IV–V with three brown patches, and tergites VI–VII all brown. Ultimate flagellomere is expanded in the middle, tapering toward apex, with 4 long, curved sensilla chaetica subapically.</p></tp:treatment-sec><tp:treatment-sec sec-type="Etymology"><title>Etymology.</title><p>From Latin, noun, <italic>vitta</italic> – meaning ribbon, referring to tergites II–VII having brown vita.</p></tp:treatment-sec><tp:treatment-sec sec-type="Description"><title>Description.</title><p>Male (n=1).</p><p>Total length 2.55 mm. Wing length 1.43 mm. Total length / wing length 1.58. Wing length / length of profemur 2.30.</p><p><italic>Coloration</italic>. Head, legs and antenna brown. Thorax light brown. Abdomen yellowish, tergites II–III with brown vita, 2/3 the width of the tergite, tergites IV–V with three brown patches on each tergite, and tergites VI –VII all brown (<xref ref-type="fig" rid="F3">Fig. 7</xref>).</p><fig id="F3" position="float" orientation="portrait"><label>Figures 7–11.</label><caption><p><italic><tp:taxon-name>Parametriocnemus vittaus</tp:taxon-name></italic> sp. n., male <bold>7</bold> abdomen <bold>8</bold> antenna<bold>9</bold> wing <bold>10</bold> hypopygium (dorsal view) <bold>11</bold> hypopygium(ventral view).</p></caption><graphic xmlns:xlink="http://www.w3.org/1999/xlink" xlink:href="ZooKeys-320-051-g003.jpg" position="float" orientation="portrait" xlink:type="simple"/></fig><!--PageBreak--><p><italic>Head</italic>. AR 0.58. Ultimate flagellomere expand in the middle, tapering toward apex, with 4 long, curved sensilla chaetica subapically (<xref ref-type="fig" rid="F3">Fig. 8</xref>). Temporal setae 9, including 4 inner verticals, 4 outer verticals and 1 postobital. Clypenus with 13 setae. Tentorium 110 µm long, 10 µm wide. Length of palpomeres (in µm): 23, 30, 85, 105, 160. Length ratio of palpomere 5/3 1.88.</p><!--PageBreak--><p><italic>Wing</italic> (<xref ref-type="fig" rid="F3">Fig. 9</xref>). Anal lobe reduced. VR 1.22. Costal extension 120 µm long. Brachiolum with 1 seta, R with 20, R<sub>1</sub> with 9, R<sub>4+5</sub> with about 300, M without setae, M<sub>3+4</sub> with 17 setae. Most of the wing membrane densely covered with setae; cell r<sub>4+5</sub> with 141 setae, m<sub>3+4</sub> with 13 setae. Squama with 8 seta.</p><p><italic>Thorax</italic>. Antepronotum with 1 setae. Dorsocentrals 10, acrostichals 13, prealars not visible. Scutellum with 8 setae.</p><p><italic>Legs</italic>. Spur of fore tibia 33 µm long, spurs of mid tibiae 23 µm and 20 µm long, of hind tibia 50 µm and 18 µm long. Width at apex of fore tibia 35 µm, of mid tibia 40 µm, of hind tibia 50 µm. Comb of 10 setae, shortest seta 28 µm long, longest seta 60 µm long. Lengths (in µm) and proportions of legs as in <xref ref-type="table" rid="T5">Table 5</xref>.</p><table-wrap id="T5" position="float" orientation="portrait"><label>Table 5.</label><caption><p>Lengths (in µm) and proportions of legs segments of <italic><tp:taxon-name>Parametriocnemus vittatus</tp:taxon-name></italic> <bold>sp. n.</bold>, male (n=1).</p></caption><table><tbody><tr><th rowspan="1" colspan="1"/><th rowspan="1" colspan="1"><bold>fe</bold></th><th rowspan="1" colspan="1"><bold>ti</bold></th><th rowspan="1" colspan="1"><bold>ta<sub>1</sub></bold></th><th rowspan="1" colspan="1"><bold>ta<sub>2</sub></bold></th><th rowspan="1" colspan="1"><bold>ta<sub>3</sub></bold></th><th rowspan="1" colspan="1"><bold>ta<sub>4</sub></bold></th></tr><tr><td rowspan="1" colspan="1">p<sub>1</sub></td><td rowspan="1" colspan="1">620</td><td rowspan="1" colspan="1">670</td><td rowspan="1" colspan="1">540</td><td rowspan="1" colspan="1">264</td><td rowspan="1" colspan="1">194</td><td rowspan="1" colspan="1">132</td></tr><tr><td rowspan="1" colspan="1">p<sub>2</sub></td><td rowspan="1" colspan="1">660</td><td rowspan="1" colspan="1">610</td><td rowspan="1" colspan="1">300</td><td rowspan="1" colspan="1">136</td><td rowspan="1" colspan="1">97</td><td rowspan="1" colspan="1">78</td></tr><tr><td rowspan="1" colspan="1">p<sub>3</sub></td><td rowspan="1" colspan="1">690</td><td rowspan="1" colspan="1">750</td><td rowspan="1" colspan="1">410</td><td rowspan="1" colspan="1">180</td><td rowspan="1" colspan="1">154</td><td rowspan="1" colspan="1">90</td></tr><tr><td rowspan="1" colspan="1"/><td rowspan="1" colspan="1">ta<sub>5</sub></td><td rowspan="1" colspan="1">LR</td><td rowspan="1" colspan="1">BV</td><td rowspan="1" colspan="1">SV</td><td rowspan="1" colspan="2">BR</td></tr><tr><td rowspan="1" colspan="1">p<sub>1</sub></td><td rowspan="1" colspan="1">100</td><td rowspan="1" colspan="1">0.81</td><td rowspan="1" colspan="1">2.65</td><td rowspan="1" colspan="1">2.39</td><td rowspan="1" colspan="2">1.36</td></tr><tr><td rowspan="1" colspan="1">p<sub>2</sub></td><td rowspan="1" colspan="1">75</td><td rowspan="1" colspan="1">0.49</td><td rowspan="1" colspan="1">4.07</td><td rowspan="1" colspan="1">4.23</td><td rowspan="1" colspan="2">1.80</td></tr><tr><td rowspan="1" colspan="1">p<sub>3</sub></td><td rowspan="1" colspan="1">88</td><td rowspan="1" colspan="1">0.55</td><td rowspan="1" colspan="1">3.61</td><td rowspan="1" colspan="1">3.51</td><td rowspan="1" colspan="2">1.43</td></tr></tbody></table></table-wrap><p><italic>Hypopygium</italic> (<xref ref-type="fig" rid="F3">Figs 10–11</xref>). Tergite IX including anal point with 5 setae. Laterosternite IX with 6 setae. Anal point 38 µm long, 33 µm wide. Gonocoxite 208 µm long, inferior volsella triangular. Gonostylus 75 µm long, megaseta 13 µm long. HR 2.77, HV 3.4.</p></tp:treatment-sec><tp:treatment-sec sec-type="Remaks"><title>Remaks.</title><p>The new species is similar to <italic><tp:taxon-name>Parametriocnemus stylatus</tp:taxon-name></italic> in the structure of the hypopyium, while the body color is close to <italic><tp:taxon-name>Parametriocnemus scotti</tp:taxon-name></italic>. However, both <italic><tp:taxon-name>Parametriocnemus stylatus</tp:taxon-name></italic> and <italic><tp:taxon-name>Parametriocnemus scotti</tp:taxon-name></italic> lack brown vita on tergites II–VII.</p></tp:treatment-sec><tp:treatment-sec sec-type="Distribution"><title>Distribution.</title><p>The species was collected in Sichuan Province in Oriental China.</p></tp:treatment-sec></tp:taxon-treatment>
